# Supplementary material for: Aggregation and Its Influence on the Bioactivities of a Novel Antimicrobial Peptide, Temporin-PF, and Its Analogues
Source: Int J Mol Sci. 2021 Apr 26;22(9):4509. doi: 10.3390/ijms22094509 (PMC8123395; doi:10.3390/ijms22094509)
Supplement: Supplementary file 1 [file ijms-22-04509-s001.zip]

Archive with 1 entries (1 files):
- ijms-1170643-supplementary.pdf
